# Supplementary material for: Complement Proteins C5/C5a, Cathepsin D and Prolactin in Chondrocytes: A Possible Crosstalk in the Pathogenesis of Osteoarthritis
Source: Cells. 2022 Mar 28;11(7):1134. doi: 10.3390/cells11071134 (PMC8997946; doi:10.3390/cells11071134)
Supplement: Supplementary file 1 [file cells-11-01134-s001.zip]

Archive with 1 entries (1 files):
- cells-1611642-supplementary.pdf
